# Supplementary material for: Integrative analysis of causal associations between neurodegenerative diseases and colorectal cancer
Source: Heliyon. 2024 Jul 30;10(15):e35432. doi: 10.1016/j.heliyon.2024.e35432 (PMC11336615; doi:10.1016/j.heliyon.2024.e35432)
Supplement: Multimedia component 2 [file mmc2.xlsx]

## Sheet: Table description
Table S1 Details of the GWAS datasets included in our study.
Table S2 60 SNPs used as instrumental variables for AD.
Table S3 23 SNPs used as instrumental variables for PD.
Table S4 12 SNPs used as instrumental variables for ALS.
Table S5 5 SNPs used as instrumental variables for LBD.
Table S6 13 SNPs used as instrumental variables for FTD.
Table S7 116 SNPs used as instrumental variables for CRC.
Table S8 Pleiotropy and heterogeneity test of the bidirectional MR analysis for the causal association between neurodegenerative diseases and CRC.
Table S9 Pleiotropy and heterogeneity test of the MR analysis for the effect of neurodegenerative diseases on colon and rectum cancer.
Table S10 The result of pathway enrichment analysis.

## Sheet: Table S1
Phenotype	GWAS data source	PMID	Participants
Alzheimer’s disease	Bellenguez C et al. 2022	35379992	487511
Parkinson’s disease	Nalls MA et al. 2019	31701892	482730
Amyotrophic lateral sclerosis	van Rheenen W et al. 2021	34873335	138086
Lewy body dementia	Chia R et al. 2021	33589841	6618
Frontotemporal dementia	Ferrari R et al. 2014	24943344	6462
Colorectal cancer	Fernandez-Rozadilla C et al. 2023	36539618	185616
Colon cancer	UK Biobank	34737426	456276
Rectum cancer	UK Biobank	34737426	456276
Type 2 diabetes	IEU Open GWAS database (ukb-b-13806)	-	462933
Body mass index	Yengo L et al. 2018	30124842	681275
Low-density lipoprotein cholesterol	IEU Open GWAS database (ebi-a-GCST90018961)	-	343621
High-density lipoprotein cholesterol	IEU Open GWAS database (ebi-a-GCST90018956)	-	315133
Triglyceride	IEU Open GWAS database (ebi-a-GCST90018975)	-	343992
Total cholesterol	UK Biobank	34226706	437878
Processed meat consumption	UK Biobank	32193382	448303
Cigarettes per day	Liu M et al. 2019	30643251	377334
Drinks per week	Liu M et al. 2019	30643251	941280
Educational attainment	Okbay A et al. 2016	27225129	405072

## Sheet: Table S2
SNP	A1	A2	EAF	β	SE	P-value	F-statistics
rs2070902	T	C	0.2539	-0.0537	0.0094	1.05e-08	32.64
rs6656401	A	G	0.1881	0.1253	0.0104	2.84e-33	145.16
rs6733839	T	C	0.3891	0.1686	0.0084	6.48e-90	402.86
rs10933431	C	G	0.7657	0.0852	0.0099	1.04e-17	74.06
rs61762319	A	G	0.9737	-0.143	0.0255	2.14e-08	31.45
rs4690197	T	G	0.1997	-0.0586	0.0102	8.39e-09	33.01
rs6846529	T	C	0.7174	-0.0673	0.0091	1.25e-13	54.69
rs62375397	T	C	0.2104	0.0746	0.01	8.58e-14	55.65
rs113706587	A	G	0.1103	0.0925	0.0133	3.38e-12	48.37
rs35472547	T	G	0.1634	-0.0954	0.0113	4.27e-17	71.28
rs143332484	T	C	0.0126	0.3346	0.0376	6.04e-19	79.19
rs4714447	T	C	0.3449	0.0578	0.0086	1.73e-11	45.17
rs1385742	A	T	0.3572	0.0624	0.0086	4.69e-13	52.65
rs976271	A	G	0.3613	0.0467	0.0084	3.24e-08	30.91
rs67250450	T	C	0.7875	0.0559	0.01	2.02e-08	31.25
rs74504435	A	G	0.9065	0.0842	0.0141	2.05e-09	35.66
rs7384878	T	C	0.69	0.0775	0.0089	2.13e-18	75.83
rs11769559	T	C	0.5941	0.0695	0.0085	4e-16	66.85
rs1065712	C	G	0.053	0.1081	0.0185	5.46e-09	34.14
rs73223431	T	C	0.3694	0.0656	0.0084	5.34e-15	60.99
rs867230	A	C	0.6031	0.1009	0.0084	1.5e-33	144.29
rs4734295	A	G	0.5394	-0.0487	0.0081	1.98e-09	36.15
rs1693551	T	C	0.5328	-0.0459	0.0081	1.79e-08	32.11
rs34173062	A	G	0.0814	0.1139	0.0163	2.93e-12	48.83
rs1800978	C	G	0.87	-0.0682	0.0121	1.61e-08	31.77
rs7912495	A	G	0.5381	-0.0572	0.0082	2.87e-12	48.66
rs7068231	T	G	0.4026	-0.0487	0.0084	6.79e-09	33.61
rs6586028	T	C	0.8036	0.0791	0.0103	1.33e-14	58.98
rs11500477	A	T	0.3747	0.0585	0.0084	3.28e-12	48.5
rs1582763	A	G	0.371	-0.086	0.0084	1.65e-24	104.82
rs10792832	A	G	0.3578	-0.1056	0.0084	6.33e-36	158.04
rs74685827	T	G	0.9814	-0.1964	0.0303	8.63e-11	42.01
rs11218343	T	C	0.961	0.1654	0.0214	1.01e-14	59.74
rs74745468	A	G	0.0875	0.0822	0.0145	1.4e-08	32.14
rs17125924	A	G	0.9108	-0.0881	0.0142	5.82e-10	38.49
rs12590654	A	G	0.3279	-0.0693	0.0087	2.08e-15	63.45
rs28577986	A	G	0.2632	0.0698	0.0111	3.38e-10	39.54
rs593742	A	G	0.7052	0.061	0.009	1.04e-11	45.94
rs117618017	T	C	0.1439	0.113	0.0119	1.75e-21	90.17
rs1140239	T	C	0.3789	-0.0592	0.0086	4.61e-12	47.39
rs12444183	A	G	0.3872	-0.0591	0.0084	2.21e-12	49.5
rs4485362	T	G	0.5396	0.0463	0.0083	2e-08	31.12
rs57402520	A	G	0.1217	0.0905	0.0126	6.59e-13	51.59
rs5848	T	C	0.2886	0.0646	0.0092	1.76e-12	49.3
rs7225002	A	G	0.597	0.0537	0.0084	1.78e-10	40.87
rs2526377	A	G	0.5551	0.0452	0.0082	4.11e-08	30.38
rs4292	T	C	0.617	0.0688	0.0084	3.47e-16	67.08
rs12151021	A	G	0.3357	0.1055	0.0093	4.09e-30	128.69
rs12972720	C	G	0.5208	-0.0516	0.009	9.9e-09	32.87
rs563366239	A	G	0.9878	0.2978	0.0428	3.28e-12	48.41
rs148601586	C	G	0.9855	-0.6483	0.0366	2.72e-70	313.75
rs365653	A	G	0.8918	0.256	0.0146	1.85e-68	307.45
rs117310449	T	C	0.0169	0.7701	0.0338	3.26e-115	519.11
rs61679753	A	T	0.0297	-0.5412	0.028	2.28e-83	373.59
rs190651665	T	G	0.9701	0.1598	0.026	8.37e-10	37.78
rs112481437	A	G	0.0281	0.2935	0.0278	4.86e-26	111.46
rs9676738	A	G	0.0419	0.1689	0.0228	1.24e-13	54.88
rs6014724	A	G	0.9102	0.1176	0.0145	4.84e-16	65.78
rs2154481	T	C	0.5236	0.05	0.0082	1.02e-09	37.18
rs2830489	T	C	0.2809	-0.0547	0.0091	1.72e-09	36.13

## Sheet: Table S3
SNP		A1		A2		EAF		β		SE		P-value	F-statistics
rs10513789	T		G		0.8174		0.1596		0.0219		3.19e-13		53.11
rs12934900	A		T		0.3429		-0.1215		0.0184		4.33e-11		43.6
rs144814361	T		C		0.0174		0.4411		0.068		9.07e-11		42.08
rs329647	C		G		0.6662		-0.1133		0.0178		1.94e-10		40.52
rs34311866	T		C		0.8042		-0.2272		0.0231		7.97e-23		96.74
rs35265698	C		G		0.8453		0.2		0.0303		3.93e-11		43.57
rs35749011	A		G		0.0191		0.7508		0.0659		5.02e-30		129.8
rs4488803	A		G		0.3746		-0.1136		0.0199		1.08e-08		32.59
rs4613239	C		G		0.8674		-0.1784		0.0248		6.22e-13		51.75
rs4698412	A		G		0.553		0.1258		0.0168		7.05e-14		56.07
rs4774417	A		G		0.7397		0.1052		0.0192		4.63e-08		30.02
rs620490	T		G		0.7238		0.1174		0.019		6.46e-10		38.18
rs6741007	T		G		0.5493		0.1233		0.0175		2.09e-12		49.64
rs75505347	T		C		0.0195		0.3917		0.0674		6.12e-09		33.77
rs75646569	T		G		0.8883		-0.1916		0.0266		5.62e-13		51.88
rs7695720	A		C		0.7909		0.1255		0.0208		1.53e-09		36.4
rs823106	C		G		0.8488		-0.1492		0.0239		4.1e-10		38.97
rs858295	A		G		0.6053		0.1039		0.0176		3.83e-09		34.85
rs12934900	A		T		0.3429		-0.1215		0.0184		4.33e-11		43.6
rs329647	C		G		0.6662		-0.1133		0.0178		1.94e-10		40.52
rs35265698	C		G		0.8453		0.2		0.0303		3.93e-11		43.57
rs4613239	C		G		0.8674		-0.1784		0.0248		6.22e-13		51.75
rs823106	C		G		0.8488		-0.1492		0.0239		4.1e-10		38.97

## Sheet: Table S4
SNP	A1	A2	EAF	β	SE	P-value	F-statistics
rs10463311	T	C	0.7474	-0.0792	0.0126	3.46e-10	39.51
rs113247976	T	C	0.0155	0.3322	0.0492	1.42e-11	45.59
rs12608932	A	C	0.6528	-0.1247	0.0121	8.77e-25	106.21
rs17785991	A	T	0.3525	0.0738	0.0118	3.51e-10	39.12
rs229243	A	C	0.3354	0.0922	0.0118	5.41e-15	61.05
rs2453555	A	G	0.2475	0.1736	0.0127	9.98e-43	186.85
rs4075094	A	T	0.1115	-0.0984	0.0175	1.72e-08	31.62
rs517339	T	C	0.6034	0.0645	0.0112	8.46e-09	33.17
rs631312	A	G	0.7087	-0.0791	0.012	5.24e-11	43.45
rs75087725	A	C	0.0122	0.4179	0.0627	2.65e-11	44.42
rs2077492	A	G	0.4928	0.0612	0.0111	3.35e-08	30.4
rs9275477	A	C	0.9036	0.1426	0.0207	5.5e-12	47.46

## Sheet: Table S5
SNP	A1	A2	EAF	β	SE	P-value	F-statistics
rs2230288	T	C	0.0091	1.0608	0.1495	1.28e-12	50.36
rs6599388	T	C	0.3104	0.2204	0.04	3.54e-08	30.39
rs6733839	T	C	0.3616	0.2265	0.0385	4.16e-09	34.55
rs7680557	C	A	0.5037	-0.2403	0.0371	9.73e-11	41.88
rs769449	A	G	0.1001	0.9021	0.0538	4.65e-63	280.95

## Sheet: Table S6
SNP	A1	A2	EAF	β	SE	P-value	F-statistics
rs76958490	C	T	0.0175	0.8235	0.1803	4.97e-06	20.86
rs75849915	C	T	0.0989	-0.3954	0.0766	2.46e-07	26.65
rs79207879	G	A	0.0447	0.5477	0.1094	5.51e-07	25.06
rs10840161	G	A	0.5511	-0.2041	0.0433	2.43e-06	22.22
rs11783033	C	T	0.2474	0.3032	0.068	8.24e-06	19.88
rs11903208	G	A	0.0638	0.3726	0.0776	1.59e-06	23.05
rs12052368	T	A	0.2444	-0.2178	0.044	7.55e-07	24.5
rs12934137	G	C	0.8987	-0.3482	0.0687	3.99e-07	25.69
rs2446406	T	A	0.2715	0.2119	0.0432	9.46e-07	24.06
rs302665	G	A	0.2675	0.2109	0.0441	1.76e-06	22.87
rs6984249	G	A	0.2453	0.2328	0.0507	4.45e-06	21.08
rs769449	G	A	0.1017	0.3173	0.0619	2.99e-07	26.28
rs9268877	G	A	0.5722	0.2857	0.0447	1.65e-10	40.85

## Sheet: Table S7
SNP	A1	A2	β	SE	P-value	F-statistics
rs10159108	A	G	0.0663	0.012	2.83e-08	30.82
rs12751610	C	T	-0.0588	0.0098	2.37e-09	35.65
rs61776719	A	C	-0.0582	0.0076	2.5e-14	58.1
rs12143541	G	A	0.0825	0.0102	7.99e-16	64.87
rs2651244	A	G	-0.0441	0.0075	4.31e-09	34.48
rs4916282	C	T	-0.0406	0.0074	4.56e-08	29.9
rs8179460	C	T	-0.0771	0.0074	3.51e-25	107.47
rs12078075	A	G	-0.0714	0.0127	1.94e-08	31.55
rs12140529	T	C	0.0837	0.009	1.01e-20	87.13
rs11255841	A	T	-0.0987	0.008	8.44e-35	151.43
rs10821905	A	G	-0.067	0.0096	3.58e-12	48.34
rs704017	G	A	0.0866	0.0076	5.29e-30	129.49
rs1250568	C	T	0.0486	0.0075	1.04e-10	41.75
rs2193352	G	A	0.0949	0.0093	2.74e-24	103.4
rs56188434	A	G	0.1022	0.0125	3.46e-16	66.52
rs2296782	G	A	0.0555	0.0086	1.25e-10	41.38
rs10160763	T	G	-0.0415	0.0075	2.61e-08	30.98
rs174583	T	C	-0.054	0.0078	4.11e-12	48.07
rs10899024	G	A	0.0708	0.0075	5.65e-21	88.29
rs117042741	T	C	-0.2261	0.0197	1.43e-30	132.08
rs2155065	T	C	-0.0408	0.0074	2.83e-08	30.82
rs7130173	C	A	-0.1267	0.0081	1.64e-55	246.33
rs3217810	T	C	0.1232	0.0116	1.96e-26	113.19
rs10849438	G	T	0.0807	0.0113	1.05e-12	50.75
rs11169572	C	T	0.086	0.0075	2.72e-30	130.81
rs7398375	G	C	-0.0639	0.0088	3.15e-13	53.11
rs11178634	T	G	-0.0456	0.0075	1.23e-09	36.92
rs10859923	C	T	0.0509	0.0076	1.96e-11	45.02
rs653178	T	C	0.0757	0.0074	2.29e-24	103.75
rs6490020	C	T	0.0642	0.0077	7.57e-17	69.52
rs12427846	C	T	0.0791	0.0088	3.06e-19	80.4
rs45597035	G	A	-0.0614	0.0077	2.02e-15	63.05
rs1924816	G	A	-0.059	0.0089	2.66e-11	44.41
rs4773184	T	C	0.0578	0.0077	4.97e-14	56.74
rs35107139	C	A	0.0893	0.0084	2.87e-26	112.43
rs12879025	A	G	-0.0562	0.0082	5.59e-12	47.47
rs8020436	A	G	0.0604	0.0082	1.48e-13	54.59
rs2293582	A	G	0.1479	0.0091	1.1e-59	265.47
rs72717673	T	C	-0.0533	0.0095	1.75e-08	31.75
rs144674978	T	C	0.2933	0.0332	9.66e-19	78.13
rs56324967	C	T	0.0553	0.008	4.62e-12	47.84
rs8031386	A	C	0.0476	0.0084	1.8e-08	31.7
rs12913420	C	G	0.0474	0.0084	1.58e-08	31.95
rs7179095	A	G	0.0625	0.0098	2.1e-10	40.37
rs9924886	C	A	-0.0559	0.0083	2.2e-11	44.79
rs12930889	T	C	-0.0599	0.0074	8.6e-16	64.73
rs12447408	A	G	0.0579	0.0086	1.81e-11	45.16
rs7199483	T	C	0.0616	0.0092	2.15e-11	44.83
rs73975588	C	A	-0.0891	0.011	6.62e-16	65.24
rs1078643	A	G	0.0763	0.0092	9.32e-17	69.11
rs983318	A	G	0.0578	0.0085	1.06e-11	46.22
rs35204860	C	T	0.0775	0.0088	1.16e-18	77.77
rs7226855	G	A	-0.1681	0.0074	2.55e-114	516.42
rs10409772	A	C	0.0771	0.0138	2.11e-08	31.39
rs34797592	T	C	0.09	0.0117	1.19e-14	59.55
rs28840750	G	T	-0.1912	0.0172	8.9e-29	123.89
rs11670143	G	A	0.052	0.0076	8.19e-12	46.72
rs11670192	A	G	0.06	0.0094	1.8e-10	40.67
rs11692435	A	G	-0.091	0.0133	7.16e-12	46.98
rs7422195	A	G	0.0444	0.0076	4.93e-09	34.22
rs34119476	G	A	0.0483	0.0075	1.02e-10	41.78
rs4675253	G	C	0.0631	0.0079	1.06e-15	64.31
rs3731861	C	T	-0.0642	0.0077	5.28e-17	70.23
rs966816	A	G	-0.0979	0.0078	3.4e-36	157.81
rs6140071	T	C	0.076	0.0077	1.09e-22	96.1
rs6140404	T	G	0.0863	0.0103	7.21e-17	69.62
rs2179593	A	C	0.0579	0.0083	2.57e-12	48.99
rs6066825	G	A	-0.0756	0.0077	1.42e-22	95.58
rs6020486	G	A	0.0695	0.0077	1.5e-19	81.81
rs6014965	G	A	-0.0466	0.0074	2.89e-10	39.75
rs1741640	C	T	0.128	0.009	7.71e-46	201.98
rs2839223	A	G	-0.0661	0.011	1.63e-09	36.38
rs17003993	C	T	0.0595	0.0108	3.56e-08	30.38
rs12484832	T	A	-0.0413	0.0073	1.84e-08	31.65
rs5751474	A	G	0.0519	0.009	8.97e-09	33.05
rs3747239	C	A	0.0488	0.0078	4.03e-10	39.1
rs35470271	G	A	0.0936	0.0102	4.09e-20	84.38
rs2001732	T	C	-0.0759	0.0107	1.47e-12	50.09
rs6781752	A	G	0.051	0.0092	2.97e-08	30.73
rs13086367	G	A	-0.0527	0.0074	9.66e-13	50.91
rs72942485	A	G	-0.1785	0.0276	9.54e-11	41.91
rs4854776	A	C	-0.0423	0.0074	1.03e-08	32.79
rs113569514	C	T	-0.0666	0.0107	5.36e-10	38.54
rs35446936	A	G	-0.0534	0.0086	6.23e-10	38.25
rs280097	C	T	0.052	0.0075	4.93e-12	47.72
rs7679673	A	C	-0.0583	0.0076	2.14e-14	58.4
rs7688025	A	G	-0.0588	0.0105	2.19e-08	31.32
rs11727676	C	T	0.0927	0.0125	1.02e-13	55.32
rs2735940	G	A	0.0863	0.0074	3.68e-31	134.79
rs1445012	C	G	0.0942	0.0081	1.67e-31	136.35
rs4976270	T	C	-0.0589	0.0074	2.02e-15	63.05
rs2302275	G	C	0.0479	0.0075	2.14e-10	40.33
rs41302867	A	G	-0.0698	0.0116	1.68e-09	36.32
rs2070699	T	G	0.0541	0.0074	3.75e-13	52.77
rs17197658	G	A	-0.0532	0.0087	9.93e-10	37.34
rs9271770	A	G	0.0839	0.0098	9.35e-18	73.64
rs4267954	A	G	0.0456	0.0079	7.37e-09	33.43
rs9470361	A	G	0.0653	0.0085	1.35e-14	59.31
rs6933790	C	T	-0.0798	0.01	1.81e-15	63.26
rs62404966	T	C	-0.0656	0.0086	2.86e-14	57.83
rs72872212	A	G	0.1272	0.0205	5.12e-10	38.63
rs145997965	C	T	0.1895	0.0333	1.26e-08	32.39
rs6911915	C	T	0.044	0.0074	2.71e-09	35.38
rs151127921	T	C	0.1593	0.0288	3.19e-08	30.59
rs3735491	A	C	-0.0488	0.0084	5.41e-09	34.04
rs4720558	T	C	-0.0448	0.0075	2.26e-09	35.73
rs6948177	G	A	0.0609	0.0078	8.61e-15	60.19
rs7806956	A	T	-0.0486	0.0084	6.15e-09	33.79
rs2527927	A	G	-0.0419	0.0073	1.22e-08	32.46
rs17686932	G	A	-0.1126	0.0167	1.59e-11	45.42
rs2437841	A	G	-0.0561	0.0094	2.42e-09	35.6
rs16892766	C	A	0.201	0.0128	6.1e-56	248.3
rs11775667	A	G	0.0561	0.0094	2.24e-09	35.75
rs6983267	T	G	-0.151	0.0074	1.46e-93	421.03
rs1537372	T	G	-0.0632	0.0075	2.75e-17	71.52
rs10978941	T	C	-0.0575	0.0092	3.79e-10	39.22

## Sheet: Table S8
Exposure	Outcome	Pleiotropy test			Heterogeneity test
		MR-Egger			Inverse variance weighted
		Intercept	SE	P	Q	Q_df	Q_pval
AD	CRC	0.002	0.005	0.731	47.928	34	0.045
PD	CRC	-0.011	0.008	0.191	19.609	11	0.051
ALS	CRC	0.009	0.017	0.629	11.109	5	0.049
LBD	CRC	-0.012	0.021	0.63	7.104	3	0.053
FTD	CRC	0.009	0.01	0.416	15.975	11	0.142
CRC	AD	0.001	0.003	0.762	127.992	103	0.048
CRC	PD	-0.004	0.006	0.499	131.752	106	0.046
CRC	ALS	-0.002	0.004	0.647	124.477	103	0.074
CRC	LBD	-0.01	0.012	0.376	91.116	94	0.565
CRC	FTD	0.012	0.014	0.386	80.006	88	0.716

## Sheet: Table S9
Exposure	Outcome	Pleiotropy test			Heterogeneity test
		MR-Egger			Inverse variance weighted
		Intercept	SE	P	Q	Q_df	Q_pval
AD	Colon cancer	-0.003	0.011	0.784	50.66	58	0.742
AD	Rectum cancer	-0.044	0.023	0.058	50	58	0.763
PD	Colon cancer	-0.031	0.024	0.21	17.727	22	0.722
PD	Rectum cancer	-0.001	0.024	0.964	17.44	22	0.739
ALS	Colon cancer	-0.009	0.032	0.786	10.754	11	0.464
ALS	Rectum cancer	-0.023	0.031	0.471	9.467	11	0.579
LBD	Colon cancer	-0.031	0.035	0.437	2.04	4	0.728
LBD	Rectum cancer	-0.06	0.035	0.184	3.549	4	0.471
FTD	Colon cancer	0.026	0.053	0.634	17.898	12	0.119
FTD	Rectum cancer	0.059	0.051	0.272	17.917	12	0.118

[truncated: 1 more sheets: Table S10]
